# Supplementary material for: The Escherichia coli chromosome moves to the replisome
Source: Nat Commun. 2024 Jul 17;15:6018. doi: 10.1038/s41467-024-50047-z (PMC11255300; doi:10.1038/s41467-024-50047-z)
Supplement: Supplementary file 4 — Supplementary Dataset 1 [file 41467_2024_50047_MOESM4_ESM.xlsx]

## Sheet: Sheet1
Figure/Table (F/T)	# cells	# births	# divisions	# initiations	# dot localizations	# dot distances	# displacements	Minimum cell track length (min)	Minimum parent cell track length (min)	Minimum daughter cell track length (min)	Minimum sister cell track length (min)	Number of repeats
F1 (top)	86930	8627	8627	4754	25257	NA	NA	20	10	10	NA	1
F1 (bottom)	86930	8627	8627	4754	84836	NA	NA	20	10	10	NA	1
F2b (new pole)	NA	NA	NA	598	9657	NA	NA	20	10	10	3	2
F2b (old pole)	NA	NA	NA	606	9819	NA	NA	20	10	10	3	2
F2c (new pole)	NA	NA	NA	175	547	NA	NA	20	10	10	3	2
F2c (old pole)	NA	NA	NA	60	1675	NA	NA	20	10	10	3	2
F3a	8623	NA	NA	4754	NA	NA	401109	20	10	10	NA	2
F3b	8149	NA	NA	4754	NA	NA	80465	20	10	10	NA	1
F3d	8478	NA	NA	4754	NA	102832	NA	20	10	10	NA	2
F4 (Ori) (displacement)	8623	NA	NA	NA	NA	NA	401109	20	10	10	NA	2
F4 (Ori) (distance)	8478	NA	NA	NA	NA	102832	NA	20	10	10	NA	2
F4 (R1) (displacement)	7339	NA	NA	NA	NA	NA	352769	20	10	10	NA	2
F4 (R1) (distance)	7304	NA	NA	NA	NA	125414	NA	20	10	10	NA	2
F4 (R2) (displacement)	6775	NA	NA	NA	NA	NA	305528	20	10	10	NA	2
F4 (R2) (distance)	6548	NA	NA	NA	NA	69035	NA	20	10	10	NA	2
F4 (R3) (displacement)	8555	NA	NA	NA	NA	NA	330368	20	10	10	NA	2
F4 (R3) (distance)	8478	NA	NA	NA	NA	102832	NA	20	10	10	NA	2
F4 (R4) (displacement)	2540	NA	NA	NA	NA	NA	119742	20	10	10	NA	2
F4 (R4) (distance)	4096	NA	NA	NA	NA	21672	NA	20	10	10	NA	2
F4 (R5) (displacement)	2978	NA	NA	NA	NA	NA	139892	20	10	10	NA	1
F4 (R5) (distance)	2822	NA	NA	NA	NA	25690	NA	20	10	10	NA	1
F4 (Ter) (displacement)	7031	NA	NA	NA	NA	NA	280551	20	10	10	NA	2
F4 (Ter) (distance)	6954	NA	NA	NA	NA	94737	NA	20	10	10	NA	2
F4 (L1) (displacement)	9788	NA	NA	NA	NA	NA	340520	20	10	10	NA	2
F4 (L1) (distance)	9273	NA	NA	NA	NA	83862	NA	20	10	10	NA	2
F4 (L2) (displacement)	6678	NA	NA	NA	NA	NA	303212	20	10	10	NA	2
F4 (L2) (distance)	6459	NA	NA	NA	NA	66207	NA	20	10	10	NA	2
F4 (L3) (displacement)	11911	NA	NA	NA	NA	NA	466707	20	10	10	NA	2
F4 (L3) (distance)	8798	NA	NA	NA	NA	40706	NA	20	10	10	NA	2
F4 (L4) (displacement)	4817	NA	NA	NA	NA	NA	158778	20	10	10	NA	2
F4 (L4) (distance)	2513	NA	NA	NA	NA	21672	NA	20	10	10	NA	2
F4 (L5) (displacement)	6859	NA	NA	NA	NA	NA	272743	20	10	10	NA	1
F4 (L5) (distance)	6592	NA	NA	NA	NA	72163	NA	20	10	10	NA	1
F5b (Ori)	86930	8627	8627	NA	51291	NA	51291	20	10	10	NA	2
F5b (R1)	71741	7339	7339	NA	42927	NA	42927	20	10	10	NA	2
F5b (R2)	64722	6780	6780	NA	39186	NA	39186	20	10	10	NA	2
F5b (R3)	83085	8560	8560	NA	44221	NA	44221	20	10	10	NA	2
F5b (R4)	45270	4824	4824	NA	20730	NA	20730	20	10	10	NA	2
F5b (R5)	26441	2978	2978	NA	16382	NA	16382	20	10	10	NA	1
F5b (Ter)	66232	7035	7035	NA	38922	NA	38922	20	10	10	NA	2
F5b (L1)	95622	9807	9807	NA	46182	NA	46182	20	10	10	NA	2
F5b (L2)	64379	6680	6680	NA	37775	NA	37775	20	10	10	NA	2
F5b (L3)	120488	11913	11913	NA	67290	NA	67290	20	10	10	NA	2
F5b (L4)	24353	2540	2540	NA	14501	NA	14501	20	10	10	NA	2
F5b (L5)	63955	6868	6868	NA	35768	NA	35768	20	10	10	NA	1
F6a (Replisome)	44557	3840	3840	NA	19604	NA	NA	20	10	10	NA	2
F6b (Ori)	44557	3840	3840	NA	50796	NA	NA	20	10	10	NA	2
F6b (L3, new pole)	49772	4323	4323	NA	55071	NA	NA	20	10	10	NA	2
F6b (L3, old pole)	39828	3463	3463	NA	44133	NA	NA	20	10	10	NA	2
F6b (L4, new pole)	60058	5162	5162	NA	63965	NA	NA	20	10	10	NA	2
F6b (L4, old pole)	25650	2236	2236	NA	27119	NA	NA	20	10	10	NA	2
F6b (Ter)	50882	4493	4493	NA	43908	NA	NA	20	10	10	NA	2
FS1	106874	NA	NA	NA	126377	NA	NA	20	10	10	NA	1
FS2	86930	NA	NA	NA	84836	NA	NA	20	10	10	3	1
FS3a (new pole)	NA	NA	NA	488	2276	NA	NA	20	10	10	3	2
FS3a (old pole)	NA	NA	NA	471	2632	NA	NA	20	10	10	3	2
FS3b	53409	NA	NA	NA	48859	NA	NA	20	10	10	3	1
F5 (YPet-DnaN)	11006	NA	NA	NA	NA	NA	646518	20	10	10	NA	1
FS6 (Ori) (displacement)	9127	NA	NA	NA	NA	NA	109878	20	10	10	NA	2
FS6 (Ori) (distance)	7773	NA	NA	NA	NA	26838	NA	20	10	10	NA	2
FS6 (R2) (displacement)	6596	NA	NA	NA	NA	NA	57048	20	10	10	NA	2
FS6 (R2) (distance)	5556	NA	NA	NA	NA	14660	NA	20	10	10	NA	2
FS6 (R3) (displacement)	5824	NA	NA	NA	NA	NA	69095	20	10	10	NA	2
FS6 (R3) (distance)	5151	NA	NA	NA	NA	22367	NA	20	10	10	NA	2
FS6 (R4) (displacement)	6404	NA	NA	NA	NA	NA	69946	20	10	10	NA	2
FS6 (R4) (distance)	5558	NA	NA	NA	NA	19349	NA	20	10	10	NA	2
FS6 (Ter) (displacement)	6470	NA	NA	NA	NA	NA	66665	20	10	10	NA	2
FS6 (Ter) (distance)	6301	NA	NA	NA	NA	32336	NA	20	10	10	NA	2
FS6 (L2) (displacement)	7708	NA	NA	NA	NA	NA	93137	20	10	10	NA	2
FS6 (L2) (distance)	6871	NA	NA	NA	NA	24697	NA	20	10	10	NA	2
FS6 (L3) (displacement)	8662	NA	NA	NA	NA	NA	95103	20	10	10	NA	2
FS6 (L3) (distance)	6560	NA	NA	NA	NA	18353	NA	20	10	10	NA	2
FS6 (L4) (displacement)	6051	NA	NA	NA	NA	NA	47545	20	10	10	NA	2
FS6 (L4) (distance)	4312	NA	NA	NA	NA	10508	NA	20	10	10	NA	2
FS7 (Ori)	82603	9927	9927	NA	19195	NA	19195	20	10	10	NA	2
FS7 (R2)	54366	6654	6654	NA	13953	NA	13953	20	10	10	NA	2
FS7 (R3)	51596	6393	6393	NA	13962	NA	13962	20	10	10	NA	2
FS7 (R4)	56635	6781	6781	NA	12757	NA	12757	20	10	10	NA	2
FS7 (Ter)	56539	7030	7030	NA	12933	NA	12933	20	10	10	NA	2
FS7 (L2)	66019	8468	8468	NA	14515	NA	14515	20	10	10	NA	2
FS7 (L3)	75972	9234	9234	NA	17436	NA	17436	20	10	10	NA	2
FS7 (L4)	48139	6124	6124	NA	10192	NA	10192	20	10	10	NA	2
FS8 (Ori) (M9 glycerol)	14837	NA	NA	NA	NA	NA	97597	20	10	10	NA	2
FS8 (L3) (M9 glycerol)	36769	NA	NA	NA	NA	NA	336186	20	10	10	NA	1
FS8 (L4) (M9 glycerol)	43161	NA	NA	NA	NA	NA	175440	20	10	10	NA	1
FS8 (Ter) (M9 glycerol)	23115	NA	NA	NA	NA	NA	110378	20	10	10	NA	1
FS8 (Ori) (M9 glucose)	49486	NA	NA	NA	NA	NA	38330	20	10	10	NA	1
FS8 (L3) (M9 glucose)	64512	NA	NA	NA	NA	NA	28944	20	10	10	NA	1
FS8 (L4) (M9 glucose)	80337	NA	NA	NA	NA	NA	79439	20	10	10	NA	1
FS8 (Ter) (M9 glucose)	88991	NA	NA	NA	NA	NA	49345	20	10	10	NA	1
FS9 (M9 glycerol)	18623	NA	NA	NA	NA	NA	37782	20	10	10	NA	1
FS9 (M9 glucose)	95101	NA	NA	NA	NA	NA	15957	20	10	10	NA	1
FS10a (Replisome)	122591	17917	17917	NA	8046	NA	8046	20	10	10	NA	1
FS10b (Ori)	49641	6973	6973	NA	22067	NA	22067	20	10	10	NA	1
FS10b (L3)	40496	5296	5296	NA	18496	NA	18496	20	10	10	NA	1
FS10b (L4)	122591	17917	17917	NA	54918	NA	54918	20	10	10	NA	1
FS10b (Ter)	68185	9029	9029	NA	10484	NA	10484	20	10	10	NA	1
