# Supplementary material for: The Escherichia coli chromosome moves to the replisome
Source: Nat Commun. 2024 Jul 17;15:6018. doi: 10.1038/s41467-024-50047-z (PMC11255300; doi:10.1038/s41467-024-50047-z)
Supplement: Supplementary file 5 — Supplementary Dataset 2 [file 41467_2024_50047_MOESM5_ESM.xlsx]

## Sheet: Sheet1
# Area bin	1		2		3		4		5		6		7		8		9		10		11		12		13		14
	# foci	# cells	# foci	# cells	# foci	# cells	# foci	# cells	# foci	# cells	# foci	# cells	# foci	# cells	# foci	# cells	# foci	# cells	# foci	# cells	# foci	# cells	# foci	# cells	# foci	# cells	# foci	# cells
Fig. 1 (Replisome)	281	866	1071	3385	1763	6230	1842	7808	1486	8327	1069	8483	948	8533	1929	8516	3195	8345	3719	6921	3196	6921	2369	5431	1566	3812	823	2452
Fig. 1 (Ori)	613	866	2320	3385	4130	6230	5360	7808	6085	8327	6799	8483	7760	8533	9245	8516	10133	8345	7821	6921	8363	6921	6576	5431	4572	3812	2998	2452
Fig. 5a (L4)	282	719	806	2135	1318	3576	1744	4398	1952	4630	2239	4732	2230	4740	2256	4650	2209	4415	1931	3856	1595	3064	1098	2176	673	1366	397	813
Fig. 6a (Replisome)	17	2053	216	3148	1040	3551	2177	3683	2817	3728	3004	3746	2941	3750	2699	3756	2173	3732	1364	3710	687	3529	271	2983	123	2041	75	1147
Fig. 6b (Ori)	1420	2053	2235	3148	2808	3551	3390	3683	3808	3728	4296	3746	4637	3750	4792	3756	4877	3732	4971	3710	4774	3529	4203	2983	2937	2041	1648	1147
Fig. 6b (L3, new pole)	2447	2913	3230	3823	3628	4168	3624	4271	3918	4286	4330	4305	4953	4289	5249	4288	5666	4254	5556	4144	5255	3751	3858	2821	2236	1636	1121	823
Fig. 6b (L3, old pole)	1913	2350	2593	3138	2868	3380	2981	3432	3137	3451	3495	3453	3923	3434	4219	3417	4513	3406	4538	3302	4160	2973	3078	2220	1852	1279	863	593
Fig. S1a	288	404	1299	1704	3287	4333	5395	7193	6724	9103	7131	10127	8377	10603	12300	10732	16098	10658	16574	10358	15283	9727	8780	8780	11238	7392	8829	5760
Fig. S10a (Replisome)	75	2014	127	4863	369	8082	673	10618	941	11987	1079	12659	940	12590	919	11968	813	11178	688	10084	527	8553	392	7406	289	5884	214	4705
Fig. S10b (Ori)	737	1651	1408	3036	1915	4153	2038	4574	2202	4778	2002	4615	2060	4591	1807	4384	1817	4189	1599	3830	1467	3331	1291	2763	995	2161	729	1585
